# Supplementary material for: Molecular phylogeny of Anopheles hyrcanus group (Diptera: Culicidae) based on mtDNA COI
Source: Infect Dis Poverty. 2017 May 8;6:61. doi: 10.1186/s40249-017-0273-7 (PMC5421329; doi:10.1186/s40249-017-0273-7)
Supplement: Supplementary file 2 — List of Anopheles hyrcanus group COI sequences deposited in GenBank and obtained from this study, with GenBank accession numbers, geographic localities, and corresponding authors. Suspicious sequences with high intraspecific genetic distance, and peculiar phylogenetic positions were annotated. (XLSX 33 kb) [file 40249_2017_273_MOESM2_ESM.xlsx]

## Sheet: hyrcanus_COI
Additional file 1. List of Anopheles Hyrcanus Group COI sequences deposited in GenBank and obtained from this study, with GenBank accession numbers, geographic localities, and corresponding authors. Suspicious sequences with high intraspecific genetic distance, and peculiar phylogenetic positions were annotated.
Species	Number	GenBank ID	Location	Author	Annotation
An. lesteri	An_les_01	KC855664.1	Russia: Slavyanka, Primorsk region	Khrabrova et al
	An_les_02	KC855663.1	Russia: Slavyanka, Primorsk region	Khrabrova et al
	An_les_03	KC855653.1	Russia: Artem, Primorsk region	Khrabrova et al
	An_les_04	KC855649.1	Russia: Slavyanka, Primorsk region	Khrabrova et al
	An_les_05	KC855648.1	Russia: Slavyanka, Primorsk region	Khrabrova et al
	An_les_06	AB733030.1	South Korea	Taai et al
	An_les_07	AB733029.1	South Korea	Taai et al
	An_les_08	AB733028.1	South Korea	Taai et al
	An_les_09	EU699055.1	China: Liaoning Prov., Donggang	Ma & Yang
	An_les_10	EU699054.1	China: Liaoning Prov., Donggang	Ma & Yang
	An_les_11	EU699053.1	China: Liaoning Prov., Donggang	Ma & Yang
	An_les_12	EU699052.1	China: Liaoning Prov., Donggang	Ma & Yang
	An_les_13	EU699051.1	China: Liaoning Prov., Donggang	Ma & Yang
	An_les_14	EU699050.1	China: Liaoning Prov., Donggang	Ma & Yang
	An_les_15	EU699049.1	China: Liaoning Prov., Donggang	Ma & Yang
	An_les_16	EU699048.1	China: Liaoning Prov., Donggang	Ma & Yang
	An_les_17	EU699046.1	China: Liaoning Prov., Donggang	Ma & Yang
	An_les_18	EU699047.1	China: Liaoning Prov., Donggang	Ma & Yang
	An_les_19	EU699045.1	China: Guangdong, Zhuhai	Ma & Yang
	An_les_20	EU699044.1	China: Guangdong, Zhuhai	Ma & Yang
	An_les_21	EU699043.1	China: Guangdong, Zhuhai	Ma & Yang
	An_les_22	EU699042.1	China: Guangdong, Zhuhai	Ma & Yang
	An_les_23	EU699041.1	China: Guangdong, Zhuhai	Ma & Yang
	An_les_24	EU699040.1	China: Guangdong, Zhuhai	Ma & Yang
	An_les_25	EU699039.1	China: Guangdong, Zhuhai	Ma & Yang
	An_les_26	EU699038.1	China: Sichuan Prov., Pujiang & Junlian	Ma & Yang
	An_les_27	EU699037.1	China: Sichuan Prov., Pujiang & Junlian	Ma & Yang
	An_les_28	EU699036.1	China: Sichuan Prov., Pujiang & Junlian	Ma & Yang
	An_les_29	EU699035.1	China: Sichuan Prov., Pujiang & Junlian	Ma & Yang
	An_les_30	EU699034.1	China: Sichuan Prov., Pujiang & Junlian	Ma & Yang
	An_les_31	EU699033.1	China: Sichuan Prov., Pujiang & Junlian	Ma & Yang
	An_les_32	EU699032.1	China: Jiangsu Prov. Xuyi	Ma & Yang
	An_les_33	EU699031.1	China: Jiangsu Prov. Xuyi	Ma & Yang
	An_les_34	EU699030.1	China: Jiangsu Prov. Xuyi	Ma & Yang
	An_les_35	EU699029.1	China: Jiangsu Prov. Xuyi	Ma & Yang
	An_les_36	EU699028.1	China: Jiangsu Prov. Xuyi	Ma & Yang
	An_les_37	EU699027.1	China	Ma & Yang	99% identity to nitidus (AB777812.1)
	An_les_38	EU699026.1	China	Ma & Yang	99% identity to nitidus (AB777812.1)
	An_les_39	EU699025.1	China	Ma & Yang	99% identity to nitidus (AB777812.1)
	An_les_40	EU699024.1	China	Ma & Yang	99% identity to nitidus (AB777812.1)
	An_les_41	EU699023.1	China	Ma & Yang
	An_les_42	EU699022.1	China	Ma & Yang
	An_les_43	EU699021.1	China	Ma & Yang
	An_les_44	EU699020.1	China	Ma & Yang
	An_les_45	EU699019.1	China: Henan Prov., Tongbai	Ma & Yang	100% identity to sinensis (KT218684.1)
	An_les_46	EU699018.1	China: Henan Prov., Tongbai	Ma & Yang
	An_les_47	EU699017.1	China: Henan Prov., Tongbai	Ma & Yang
	An_les_48	EU699016.1	China: Henan Prov., Tongbai	Ma & Yang
	An_les_49	EU699015.1	China: Henan Prov., Tongbai	Ma & Yang
	An_les_50	EU699014.1	China: Henan Prov., Tongbai	Ma & Yang
	An_les_51	EU699013.1	China: Henan Prov., Tongbai	Ma & Yang	99% identity to nitidus (AB777812.1)
	An_les_52	EU699012.1	China: Henan Prov., Tongbai	Ma & Yang
	An_les_53	EU699011.1	China: Henan Prov., Tongbai	Ma & Yang
	An_les_54	EU699010.1	China: Henan Prov., Tongbai	Ma & Yang
	An_les_55	EU699009.1	China	Ma & Yang
	An_les_56	EU699008.1	South Korea: Gang Kwe Island	Ma & Yang
	An_les_57	EU699007.1	China: Yunnan Prov., Yanjing	Ma & Yang
	An_les_58	EU699006.1	China: Yunnan Prov., Yanjing	Ma & Yang
	An_les_59	EU699005.1	China: Yunnan Prov., Yanjing	Ma & Yang
	An_les_60	EU699004.1	China: Yunnan Prov., Yanjing	Ma & Yang
	An_les_61	EU699003.1	China: Yunnan Prov., Yanjing	Ma & Yang
	An_les_62	EU699002.1	China: Yunnan Prov., Yanjing	Ma & Yang
	An_les_63	EU699001.1	China: Yunnan Prov., Yanjing	Ma & Yang
	An_les_64	FJ556998.1	South Korea: Gang Kwe Island	Ma & Yang
	An_les_65	AB738317.1	Japan	Taira et al
	An_les_66	AB690834.1	Japan: Okinawa Prefecture, Ishigaki City	Kuwata et al
	An_les_67	AB738298.1	Japan	Taira et al
	An_les_68	AB738286.1	Japan	Taira et al
	An_les_69	AB738151.1	Japan	Taira et al
An. argyropus	An_arg_01	AB781747.1	Thailand: Nakhon Si Thammarat	Wijit et al
	An_arg_02	AB781748.1	Thailand: Nakhon Si Thammarat	Wijit et al
	An_arg_03	AB781749.1	Thailand: Nakhon Si Thammarat	Wijit et al
	An_arg_04	AB781750.1	Thailand: Nakhon Si Thammarat	Wijit et al
	An_arg_05	AB781751.1	Thailand: Nakhon Si Thammarat	Wijit et al
	An_arg_06	AB826073.1	Thailand: Ubon Ratchathani	Thongsahuan et al
	An_arg_07	AB826074.1	Thailand: Ubon Ratchathani	Thongsahuan et al
	An_arg_08	AB826075.1	Thailand: Ubon Ratchathani	Thongsahuan et al
	An_arg_09	AB826076.1	Thailand: Nakhon Si Thammarat	Thongsahuan et al
	An_arg_10	AB826077.1	Thailand: Nakhon Si Thammarat	Thongsahuan et al
	An_arg_11	AB826078.1	Thailand: Nakhon Si Thammarat	Thongsahuan et al
	An_arg_12	AB826079.1	Thailand: Nakhon Si Thammarat	Thongsahuan et al
	An_arg_13	AB826080.1	Thailand: Nakhon Si Thammarat	Thongsahuan et al
	An_arg_14	AB826081.1	Thailand: Nakhon Si Thammarat	Thongsahuan et al
An. crawfordi	An_cra_01	AB779160.1	Thailand: Chiang Mai	Saeung et al
	An_cra_02	AB779161.1	Thailand: Nan	Saeung et al
	An_cra_03	AB779162.1	Thailand: Chumphon	Saeung et al
	An_cra_04	AB779163.1	Thailand: Trang	Saeung et al
	An_cra_05	AB779164.1	Thailand: Trang	Saeung et al
	An_cra_06	AB779165.1	Thailand: Trang	Saeung et al
	An_cra_07	AB779166.1	Thailand: Trang	Saeung et al
	An_cra_08	AB779167.1	Thailand: Trang	Saeung et al
	An_cra_09	AB779168.1	Thailand: Trang	Saeung et al
	An_cra_10	AB779169.1	Thailand: Trang	Saeung et al
	An_cra_11	AB779170.1	Thailand: Trang	Saeung et al
	An_cra_12	AB779171.1	Thailand: Phang Nga	Saeung et al
	An_cra_13	AB779172.1	Thailand: Phang Nga	Saeung et al
	An_cra_14	AB779173.1	Thailand: Phang Nga	Saeung et al
	An_cra_15	AB779174.1	Thailand: Phang Nga	Saeung et al
	An_cra_16	AB779175.1	Thailand: Phang Nga	Saeung et al
	An_cra_17	AB779176.1	Thailand: Phang Nga	Saeung et al
	An_cra_18	AB779177.1	Thailand: Phang Nga	Saeung et al
	An_cra_19	AB779178.1	Thailand: Phang Nga	Saeung et al
	An_cra_20	AB779179.1	Thailand: Phang Nga	Saeung et al
	An_cra_21	AB779180.1	Thailand: Phang Nga	Saeung et al
	An_cra_22	AB779181.1	Thailand: Songkhla	Choochote
	An_cra_23	AB779182.1	Cambodia: Ratanakiri	Saeung et al
	An_cra_24	AB779183.1	Cambodia: Ratanakiri	Saeung et al
	An_cra_25	AB779184.1	Cambodia: Ratanakiri	Saeung et al
	An_cra_26	AB779185.1	Cambodia: Mondulkiri	Saeung et al
	An_cra_27	AB779186.1	Cambodia: Mondulkiri	Saeung et al
	An_cra_28	AB779187.1	Cambodia: Mondulkiri	Saeung et al
	An_cra_29	AB779188.1	Cambodia: Mondulkiri	Saeung et al
	An_cra_30	AB781752.1	Thailand: Trang	Wijit et al
	An_cra_31	AB781753.1	Thailand: Trang	Wijit et al
	An_cra_32	AB781754.1	Thailand: Trang	Wijit et al
	An_cra_33	AB781755.1	Thailand: Trang	Wijit et al
	An_cra_34	AB781756.1	Thailand: Trang	Wijit et al
	An_cra_35	EU256338.1	India: Wynad, Kerala	Kumar et al	suspicious phylogentic position
	An_cra_36	KF431861.1	Viet Nam	Ngo et al
	An_cra_37	KF431862.1	Viet Nam	Ngo et al
	An_cra_38	KF431863.1	Viet Nam	Ngo et al
	An_cra_39	KF431864.1	Viet Nam	Ngo et al
	An_cra_40	KF431865.1	Viet Nam	Ngo et al
	An_cra_41	KF431866.1	Viet Nam	Ngo et al
	An_cra_42	KF431867.1	Viet Nam	Ngo et al
	An_cra_43	KF431868.1	Viet Nam	Ngo et al
	An_cra_44	KF431870.1	Viet Nam	Ngo et al
	An_cra_45	KF431869.1	Viet Nam	Ngo et al
	An_cra_46	KF431871.1	Viet Nam	Ngo et al
	An_cra_47	KF431872.1	Viet Nam	Ngo et al
	An_cra_48	KF431873.1	Viet Nam	Ngo et al
	An_cra_49	KF431874.1	Viet Nam	Ngo et al
	An_cra_50	KF431875.1	Viet Nam	Ngo et al
	An_cra_51	KF431876.1	Viet Nam	Ngo et al
	An_cra_52	KF431877.1	Viet Nam	Ngo et al
	An_cra_53	KF431878.1	Viet Nam	Ngo et al
	An_cra_54	KF431879.1	Viet Nam	Ngo et al
	An_cra_55	KF431880.1	Viet Nam	Ngo et al
	An_cra_56	KF431881.1	Viet Nam	Ngo et al
	An_cra_57	KF431882.1	Viet Nam	Ngo et al
	An_cra_58	KF830735.1	China	Ma et al	suspicious phylogentic position
	An_cra_59	KF830736.1	China	Ma et al	suspicious phylogentic position
An. hyrcanus	An_hyr_01	FJ210895.1	Iran: Ardebil Prov., Parsabad County, Parsabad	Azari-Hamidian et al
	An_hyr_02	HQ197433.1	Romania	Toty
	An_hyr_03	HQ197434.1	Romania	Toty
	An_hyr_04	HQ197435.1	Romania	Toty
	An_hyr_05	HQ197436.1	Romania	Toty
	An_hyr_06	HQ197437.1	Czech Republic	Toty
	An_hyr_07	HQ197438.1	Czech Republic	Toty
	An_hyr_08	HQ197439.1	Czech Republic	Toty
	An_hyr_09	HQ197440.1	Czech Republic	Toty
	An_hyr_10	HQ197441.1	France	Toty
	An_hyr_11	HQ197442.1	France	Toty
	An_hyr_12	HQ197443.1	France	Toty
	An_hyr_13	HQ197444.1	France	Toty
	An_hyr_14	HQ197445.1	France	Toty
	An_hyr_15	HQ197446.1	France	Toty
	An_hyr_16	HQ197447.1	Turkey	Toty
	An_hyr_17	HQ197448.1	Turkey	Toty
	An_hyr_18	HQ197449.1	Turkey	Toty
	An_hyr_19	HQ197450.1	Turkey	Toty
	An_hyr_20	HQ197451.1	Turkey	Toty
	An_hyr_21	HQ197452.1	Croatia	Toty
	An_hyr_22	HQ197453.1	Croatia	Toty
	An_hyr_23	HQ197454.1	Croatia	Toty
	An_hyr_24	HQ197455.1	Croatia	Toty
	An_hyr_25	HQ197456.1	Croatia	Toty
	An_hyr_26	HQ197457.1	Croatia	Toty
	An_hyr_27	HQ197458.1	Croatia	Toty
	An_hyr_28	HQ197459.1	Croatia	Toty
	An_hyr_29	JF966743.1	Iran, unveritified	Oshaghi et al	suspicious phylogentic position
	An_hyr_30	JQ728293.1	China: Xinjiang Prov.	Wang et al
	An_hyr_31	JQ728294.1	China: Xinjiang Prov.	Wang et al
	An_hyr_32	JQ728295.1	China: Xinjiang Prov.	Wang et al
	An_hyr_33	JX255713.1	Tajikistan	Habirov et al
	An_hyr_34	JX255714.1	Tajikistan	Habirov et al
	An_hyr_35	JX255715.1	Tajikistan	Habirov et al
	An_hyr_36	JX255716.1	Tajikistan	Habirov et al
	An_hyr_37	JX255717.1	Tajikistan	Habirov et al
	An_hyr_38	JX255718.1	Tajikistan	Habirov et al
	An_hyr_39	KC855638.1	Kazakhstan	Khrabrova et al
	An_hyr_40	KC855639.1	Kazakhstan	Khrabrova et al
	An_hyr_41	KC855640.1	Kazakhstan	Khrabrova et al
	An_hyr_42	KC855641.1	Kazakhstan	Khrabrova et al
	An_hyr_43	KC855642.1	Kazakhstan	Khrabrova et al
	An_hyr_44	KC855644.1	Kazakhstan	Khrabrova et al
	An_hyr_45	KC855645.1	Kazakhstan	Khrabrova et al
	An_hyr_46	KC855650.1	Kazakhstan	Khrabrova et al
	An_hyr_47	KC855654.1	Kazakhstan	Khrabrova et al
	An_hyr_48	KJ960217.1	Iran	Oshaghi et al	suspicious phylogentic position
	An_hyr_49	KJ960218.1	Iran	Oshaghi et al	suspicious phylogentic position
	An_hyr_50	KJ960219.1	Iran	Oshaghi et al	suspicious phylogentic position
	An_hyr_51	KJ960220.1	Iran	Oshaghi et al	suspicious phylogentic position
	An_hyr_52	KJ960221.1	Iran	Oshaghi et al	suspicious phylogentic position
	An_hyr_G110	KT966851	China: Xinjiang Prov.	This study
	An_hyr_G113	KT966852	China: Xinjiang Prov.	This study
	An_hyr_G114	KT966853	China: Xinjiang Prov.	This study
	An_hyr_MH1	KU743222	China: Xinjiang Prov.	This study
	An_hyr_MH2	KU743223	China: Xinjiang Prov.	This study
	An_hyr_JH1	KU743224	China: Xinjiang Prov.	This study
	An_hyr_JH2	KU743225	China: Xinjiang Prov.	This study
	An_hyr_FH1	KU743226	China: Xinjiang Prov.	This study
	An_hyr_FH2	KU743227	China: Xinjiang Prov.	This study
An. liangshanensis	An_lia_01	KF830747.1	China: Kunming, Yunnan Prov.	Ma et al
	An_lia_02	KF830748.1	China: Kunming, Yunnan Prov.	Ma et al
	An_lia_03	KF830752.1	China: Sichuan Prov., Liangshan	Ma et al
	An_lia_G159	KU743228	China: Tengchong, Yunnan Prov.	This study
	An_lia_K1	KU743229	China: Tengchong, Yunnan Prov.	This study
	An_lia_K2	KU743230	China: Tengchong, Yunnan Prov.	This study
An. kweiyangensis	An_kwe_01	JQ728378.1	China: Zhejiang Prov.	Wang et al
	An_kwe_02	JQ728386.1	China: northern Yunnan Prov.	Wang et al
	An_kwe_03	KF830737.1	China	Ma et al
	An_kwe_04	KF830738.1	China	Ma et al
	An_kwe_05	KF830739.1	China	Ma et al
	An_kwe_06	KF830740.1	China	Ma et al
An. nigerrimus	An_nig_01	AB778787.1	Thailand: Lampang	Songsawatkiat et al
	An_nig_02	AB778788.1	Thailand: Ubon Ratchathani	Songsawatkiat et al
	An_nig_03	AB778789.1	Thailand: Ubon Ratchathani	Songsawatkiat et al
	An_nig_04	AB778790.1	Thailand: Ubon Ratchathani	Songsawatkiat et al
	An_nig_05	AB778791.1	Thailand: Ubon Ratchathani	Songsawatkiat et al
	An_nig_06	AB778792.1	Thailand: Nakhon Si Thammarat	Songsawatkiat et al
	An_nig_07	AB778793.1	Thailand: Nakhon Si Thammarat	Songsawatkiat et al
	An_nig_08	AB778794.1	Thailand: Nakhon Si Thammarat	Songsawatkiat et al
	An_nig_09	AB778795.1	Thailand: Songkhla	Songsawatkiat et al
	An_nig_10	AB778796.1	Thailand: Songkhla	Songsawatkiat et al
	An_nig_11	AB778797.1	Cambodia: Ratanakiri	Songsawatkiat et al
	An_nig_12	AB778798.1	Cambodia: Ratanakiri	Songsawatkiat et al
	An_nig_13	AB778799.1	Cambodia: Ratanakiri	Songsawatkiat et al
	An_nig_14	AB781757.1	Thailand: Songkhla	Wijit et al
	An_nig_15	AB781758.1	Thailand: Songkhla	Wijit et al
	An_nig_16	AB781759.1	Thailand: Songkhla	Wijit et al
	An_nig_17	AB781760.1	Thailand: Songkhla	Wijit et al
	An_nig_18	AB781761.1	Thailand: Songkhla	Wijit et al
An. nitidus	An_nit_01	AB777803.1	Thailand: Ubon Ratchathani	Songsawatkiat et al
	An_nit_02	AB777804.1	Thailand: Ubon Ratchathani	Songsawatkiat et al
	An_nit_03	AB777805.1	Thailand: Ubon Ratchathani	Songsawatkiat et al
	An_nit_04	AB777806.1	Thailand: Ubon Ratchathani	Songsawatkiat et al
	An_nit_05	AB777807.1	Thailand: Ubon Ratchathani	Songsawatkiat et al
	An_nit_06	AB777808.1	Thailand: Ubon Ratchathani	Songsawatkiat et al
	An_nit_07	AB777809.1	Thailand: Ubon Ratchathani	Songsawatkiat et al
	An_nit_08	AB777810.1	Thailand: Ubon Ratchathani	Songsawatkiat et al
	An_nit_09	AB777811.1	Thailand: Ubon Ratchathani	Songsawatkiat et al
	An_nit_10	AB777812.1	Thailand: Ubon Ratchathani	Songsawatkiat et al
	An_nit_11	AB777813.1	Thailand: Ubon Ratchathani	Songsawatkiat et al
	An_nit_12	AB777814.1	Thailand: Ubon Ratchathani	Songsawatkiat et al
	An_nit_13	AB777815.1	Thailand: Ubon Ratchathani	Songsawatkiat et al
	An_nit_14	AB777816.1	Thailand: Ubon Ratchathani	Songsawatkiat et al
	An_nit_15	AB777817.1	Thailand: Ubon Ratchathani	Songsawatkiat et al
	An_nit_16	AB777818.1	Thailand: Ubon Ratchathani	Songsawatkiat et al
	An_nit_17	AB777819.1	Thailand: Ubon Ratchathani	Songsawatkiat et al
	An_nit_18	AB777820.1	Thailand: Ubon Ratchathani	Songsawatkiat et al
	An_nit_19	AB777821.1	Thailand: Phang Nga	Songsawatkiat et al
	An_nit_20	AB777822.1	Thailand: Phang Nga	Songsawatkiat et al
	An_nit_21	AB777823.1	Thailand: Phang Nga	Songsawatkiat et al
	An_nit_22	AB781762.1	Thailand: Phang Nga	Wijit et al
	An_nit_23	AB781763.1	Thailand: Phang Nga	Wijit et al
	An_nit_24	AB781764.1	Thailand: Phang Nga	Wijit et al
	An_nit_25	AB781765.1	Thailand: Phang Nga	Wijit et al
	An_nit_26	AB781766.1	Thailand: Phang Nga	Wijit et al
An. peditaeniatus	An_ped_01	AB539064.1	Thailand: Chiang Mai	Choochote
	An_ped_02	AB539065.1	Thailand: Nan	Choochote
	An_ped_03	AB539066.1	Thailand: Kamphaeng Phet	Choochote
	An_ped_04	AB539067.1	Thailand: Udon Thani	Choochote
	An_ped_05	AB539068.1	Thailand: Ubon Ratchathani	Choochote
	An_ped_06	AB539069.1	Thailand: Ratchaburi	Choochote
	An_ped_07	AB539070.1	Thailand: Chon Buri	Choochote
	An_ped_08	AB539071.1	Thailand: Chumphon	Choochote
	An_ped_09	AB715040.1	Thailand: Chiang Mai	Saeung et al
	An_ped_10	AB715041.1	Thailand: Chiang Mai	Saeung et al
	An_ped_11	AB715042.1	Thailand: Chiang Mai	Saeung et al
	An_ped_12	AB715043.1	Thailand: Chiang Mai	Saeung et al
	An_ped_13	AB715044.1	Thailand: Nan	Saeung et al
	An_ped_14	AB715045.1	Thailand: Nan	Saeung et al
	An_ped_15	AB715046.1	Thailand: Nan	Saeung et al
	An_ped_16	AB715047.1	Thailand: Lampang	Saeung et al
	An_ped_17	AB715048.1	Thailand: Lampang	Saeung et al
	An_ped_18	AB715049.1	Thailand: Lampang	Saeung et al
	An_ped_19	AB715050.1	Thailand: Lampang	Saeung et al
	An_ped_20	AB715051.1	Thailand: Phetchabun	Saeung et al
	An_ped_21	AB715052.1	Thailand: Phetchabun	Saeung et al
	An_ped_22	AB715053.1	Thailand: Kamphaeng Phet	Saeung et al
	An_ped_23	AB715054.1	Thailand: Kamphaeng Phet	Saeung et al
	An_ped_24	AB715055.1	Thailand: Nakhon Sawan	Saeung et al
	An_ped_25	AB715056.1	Thailand: Nakhon Sawan	Saeung et al
	An_ped_26	AB715057.1	Thailand: Nong Khai	Saeung et al
	An_ped_27	AB715058.1	Thailand: Nong Khai	Saeung et al
	An_ped_28	AB715059.1	Thailand: Nong Khai	Saeung et al
	An_ped_29	AB715060.1	Thailand: Nong Khai	Saeung et al
	An_ped_30	AB715061.1	Thailand: Udon Thani	Saeung et al
	An_ped_31	AB715062.1	Thailand: Udon Thani	Saeung et al
	An_ped_32	AB715063.1	Thailand: Udon Thani	Saeung et al
	An_ped_33	AB715064.1	Thailand: Udon Thani	Saeung et al
	An_ped_34	AB715065.1	Thailand: Mukdahan	Saeung et al
	An_ped_35	AB715066.1	Thailand: Mukdahan	Saeung et al
	An_ped_36	AB715067.1	Thailand: Mukdahan	Saeung et al
	An_ped_37	AB715068.1	Thailand: Mukdahan	Saeung et al
	An_ped_38	AB715069.1	Thailand: Maha Sarakham	Saeung et al
	An_ped_39	AB715070.1	Thailand: Maha Sarakham	Saeung et al
	An_ped_40	AB715071.1	Thailand: Maha Sarakham	Saeung et al
	An_ped_41	AB715072.1	Thailand: Ubon Ratchathani	Saeung et al
	An_ped_42	AB715073.1	Thailand: Ubon Ratchathani	Saeung et al
	An_ped_43	AB715074.1	Thailand: Ubon Ratchathani	Saeung et al
	An_ped_44	AB715075.1	Thailand: Ubon Ratchathani	Saeung et al
	An_ped_45	AB715076.1	Thailand: Saraburi	Saeung et al
	An_ped_46	AB715077.1	Thailand: Saraburi	Saeung et al
	An_ped_47	AB715078.1	Thailand: Saraburi	Saeung et al
	An_ped_48	AB715079.1	Thailand: Ratchaburi	Saeung et al
	An_ped_49	AB715080.1	Thailand: Ratchaburi	Saeung et al
	An_ped_50	AB715081.1	Thailand: Ratchaburi	Saeung et al
	An_ped_51	AB715082.1	Thailand: Chon Buri	Saeung et al
	An_ped_52	AB715083.1	Thailand: Chon Buri	Saeung et al
	An_ped_53	AB715084.1	Thailand: Chon Buri	Saeung et al
	An_ped_54	AB715085.1	Thailand: Chumphon	Saeung et al
	An_ped_55	AB715086.1	Thailand: Chumphon	Saeung et al
	An_ped_56	AB715087.1	Thailand: Nakhon Si Thammarat	Saeung et al
	An_ped_57	AB715088.1	Thailand: Nakhon Si Thammarat	Saeung et al
	An_ped_58	AB715089.1	Thailand: Nakhon Si Thammarat	Saeung et al
	An_ped_59	AB715090.1	Thailand: Nakhon Si Thammarat	Saeung et al
	An_ped_60	AB715091.1	Thailand: Trang	Saeung et al
	An_ped_61	AB715092.1	Thailand: Trang	Saeung et al
	An_ped_62	AB781772.1	Thailand: Phang Nga	Wijit et al
	An_ped_63	AB781773.1	Thailand: Phang Nga	Wijit et al
	An_ped_64	AB781774.1	Thailand: Phang Nga	Wijit et al
	An_ped_65	AB781775.1	Thailand: Phang Nga	Wijit et al
	An_ped_66	AB781776.1	Thailand: Phang Nga	Wijit et al
	An_ped_67	DQ149237.1	India	Kumar et al
	An_ped_68	GQ259186.1	India: Rameswaram, Tamil Nadu	Kumar et al
	An_ped_69	HM488282.1	Thailand: Tak	Paredes-Esquivel et al	suspicious phylogentic position
	An_ped_70	HM488284.1	Thailand: Tak	Paredes-Esquivel et al	suspicious phylogentic position
	An_ped_71	HM488288.1	Thailand: Sa Kaeo	Paredes-Esquivel et al	suspicious phylogentic position
	An_ped_72	HM488292.1	Thailand: Sa Kaeo	Paredes-Esquivel et al	suspicious phylogentic position
	An_ped_73	HM488294.1	Thailand: Sa Kaeo	Paredes-Esquivel et al	suspicious phylogentic position
	An_ped_74	HM488295.1	Thailand: Sa Kaeo	Paredes-Esquivel et al	suspicious phylogentic position
	An_ped_75	HM488296.1	Thailand: Sa Kaeo	Paredes-Esquivel et al	suspicious phylogentic position
	An_ped_76	HM488297.1	Thailand: Sa Kaeo	Paredes-Esquivel et al	suspicious phylogentic position
	An_ped_77	HM488298.1	Thailand: Trat	Paredes-Esquivel et al	suspicious phylogentic position
	An_ped_78	JN596970.1	India: Mizoram	Zomuanpuii et al
	An_ped_79	JQ728088.1	China: Mengla, southern Yunnan Prov.	Wang et al
	An_ped_80	JQ728089.1	China: Mengla, southern Yunnan Prov.	Wang et al
	An_ped_81	JQ728090.1	China: Mengla, southern Yunnan Prov.	Wang et al
	An_ped_82	JQ728230.1	China: Ruili, western Yunnan Prov.	Wang et al
	An_ped_83	JQ728231.1	China: Ruili, western Yunnan Prov.	Wang et al
	An_ped_84	JQ728342.1	China: Gaoli, western Yunnan Prov.	Wang et al
	An_ped_85	KF406662.1	Pakistan: Punjab, Sailkot, Sailkot	Ashfaq et al
	An_ped_86	KF406663.1	Pakistan: Khyber Pakhtunkhwa, Peshawar,Charsadda, Charsadda Road	Ashfaq et al
	An_ped_87	KF406664.1	Pakistan: Punjab, Gujranwala, Kashmir town	Ashfaq et al
	An_ped_88	KF406665.1	Pakistan: Khyber Pakhtunkhwa, Peshawar,Charsadda, Charsadda Road	Ashfaq et al
	An_ped_89	KF406666.1	Pakistan: Khyber Pakhtunkhwa, Peshawar,Charsadda, Charsadda Road	Ashfaq et al
	An_ped_90	KF406667.1	Pakistan: Khyber Pakhtunkhwa, Peshawar,Charsadda, Charsadda Road	Ashfaq et al
	An_ped_91	KF406668.1	Pakistan: Khyber Pakhtunkhwa, Peshawar,Charsadda, Charsadda Road	Ashfaq et al
	An_ped_92	KF406669.1	Pakistan: Khyber Pakhtunkhwa, Peshawar,Charsadda, Charsadda Road	Ashfaq et al
	An_ped_G020	KT966854	China: Yunnan Prov.	This study
	An_ped_G021	KT966855	China: Yunnan Prov.	This study
	An_ped_G085	KT966856	China: Yuannan Prov., Xishuangbanna Dai Autonomous Prefecture, Menghai Town, Bulang Mountain	This study
	An_ped_G086	KT966857	China: Yunan Prov., Jinghong City, Dadugang Village	This study
An. sinensis	An_sin_01	AB738157.1	Japan	Taira et al
	An_sin_02	AB738166.1	Japan	Taira et al
	An_sin_03	AB738185.1	Japan	Taira et al
	An_sin_04	AB738198.1	Japan	Taira et al
	An_sin_05	AB738221.1	Japan	Taira et al
	An_sin_06	AB738222.1	Japan	Taira et al
	An_sin_07	AB738242.1	Japan	Taira et al
	An_sin_08	AB738243.1	Japan	Taira et al
	An_sin_09	AB738268.1	Japan	Taira et al
	An_sin_10	AB738275.1	Japan	Taira et al
	An_sin_11	AB738282.1	Japan	Taira et al
	An_sin_12	AB738297.1	Japan	Taira et al
	An_sin_13	AB738299.1	Japan	Taira et al
	An_sin_14	AB738300.1	Japan	Taira et al
	An_sin_15	AB738318.1	Japan	Taira et al
	An_sin_16	AB781782.1	Thailand: Chumphon	Wijit et al
	An_sin_17	AB781783.1	Thailand: Chumphon	Wijit et al
	An_sin_18	AB781784.1	Thailand: Chumphon	Wijit et al
	An_sin_19	AB781785.1	Thailand: Chumphon	Wijit et al
	An_sin_20	AB781786.1	Thailand: Chumphon	Wijit et al
	An_sin_21	AY339281.1	Korea	Hwang & Ree	suspicious phylogentic position
	An_sin_22	AY444351.1	South Korea	Park et al
	An_sin_23	GQ265918.1	South Korea	Joshi et al
	An_sin_24	GU908045.1	South Korea	Cywinska et al
	An_sin_25	HM488283.1	Thailand: Sa Kaeo	Paredes-Esquivel et al	suspicious phylogentic position
	An_sin_26	HM488285.1	Thailand: Sa Kaeo	Paredes-Esquivel et al	suspicious phylogentic position
	An_sin_27	JQ728020.1	China	Wang et al
	An_sin_28	JQ728141.1	China: northern Yunnan Prov.	Wang et al
	An_sin_29	JQ728233.1	China: Ruili, western Yunnan Prov.	Wang et al
	An_sin_30	JQ728343.1	China: Gaoli, western Yunnan Prov.	Wang et al
	An_sin_31	JQ728388.1	China: northern Yunnan Prov.	Wang et al
	An_sin_32	JQ728389.1	China: northern Yunnan Prov.	Wang et al
	An_sin_33	JQ728390.1	China: northern Yunnan Prov.	Wang et al
	An_sin_34	JQ728391.1	China: northern Yunnan Prov.	Wang et al
	An_sin_35	JQ728409.1	China: middle Hainan Prov.	Wang et al
	An_sin_36	JQ728410.1	China: middle Hainan Prov.	Wang et al
	An_sin_37	JQ728411.1	China: middle Hainan Prov.	Wang et al
	An_sin_38	JX988757.1	India: Mizoram	Zomuanpuii et al
	An_sin_39	KC797435.1	Republic of Korea, Paju City	Choochote et al
	An_sin_40	KC797436.1	Republic of Korea, Paju City	Choochote et al
	An_sin_41	KC797437.1	Republic of Korea, Paju City	Choochote et al
	An_sin_42	KC797438.1	Republic of Korea, Paju City	Choochote et al
	An_sin_43	KJ617052.1	China	Yang & Chen
	An_sin_44	KM502246.1	China	Wang
	An_sin_45	KM502247.1	China	Wang
	An_sin_G011	KT966858	China: Yunnan Prov.	This study
	An_sin_G012	KT966859	China: Yunnan Prov.	This study
	An_sin_G013	KT966860	China: Yunnan Prov.	This study
	An_sin_G063	KT966861	China: Yunan Prov., Xishuangbanna Dai Autonomous Prefecture, Mengla Town	This study
	An_sin_G065	KT966862	China: Yunnan Prov., Xishangbanna Dai Automomous Prefecture, Nanbang Village	This study
	An_sin_G067	KT966863	China: Yunnan Prov., Xishangbanna Dai Automomous Prefecture, Bulang Mountain, County government	This study
	An_sin_69	KT966864	China: Yunnan Prov.	This study
	An_sin_70	KT966865	China: Yunnan Prov.	This study
	An_sin_71	KT966866	China: Yunnan Prov.	This study
	An_sin_73	KT966867	China: Yunnan Prov.	This study
	An_sin_81	KT966868	China: Yunnan Prov.	This study
	An_sin_84	KT966869	China: Yunnan Prov.	This study
An. pullus	An_pul_01	AY339280.1	Korea	Hwang & Ree	suspicious phylogentic position
	An_pul_02	JQ728372.1	China: Shanxi Prov.	Wang et al
	An_pul_03	JQ728373.1	China: Shanxi Prov.	Wang et al
	An_pul_04	AY339279.1	Korea	Hwang & Ree	suspicious phylogentic position
	An_pul_05	AY444348.1	South Korea	Park et al
	An_pul_06	AY444349.1	South Korea	Park et al
	An_pul_07	GU908013.1	South Korea	Cywinska et al
	An_pul_08	GU908014.1	South Korea	Cywinska et al
	An_pul_09	KC135892.1	South Korea	Park et al
	An_pul_10	KC855643.1	Russia: Priamurskaya, Khabarovsk region	Khrabrova et al
	An_pul_11	KC855646.1	Russia: Khabarovsk, Khabarovsk region	Khrabrova et al
	An_pul_12	KC855647.1	Russia: Artem, Primorsk region	Khrabrova et al
	An_pul_13	KC855651.1	Russia: Ussuriisk, Primorsk region	Khrabrova et al
	An_pul_14	KC855652.1	Russia: Artem, Primorsk region	Khrabrova et al
	An_pul_15	KC855659.1	Russia: Ussuriisk, Primorsk region	Khrabrova et al
	An_pul_liao1	KT966870	China: Liaoning Prov.	This study
	An_pul_liao2	KT966871	China: Liaoning Prov.	This study
	An_pul_liao3	KT966872	China: Liaoning Prov.	This study
	An_pul_liao4	KT966873	China: Liaoning Prov.	This study
	An_pul_liao5	KT966874	China: Liaoning Prov.	This study
An. belenrae	An_bel_01	KF830743.1	China	Ma et al
	An_bel_02	KF830744.1	China	Ma et al
An. kleini	An_kle_01	GQ265917.1	South Korea	Joshi et al
	An_kle_02	KC797439.1	Republic of Korea, Paju City	Choochote et al
	An_kle_03	KC797440.1	Republic of Korea, Paju City	Choochote et al
	An_kle_04	KC797441.1	Republic of Korea, Paju City	Choochote et al
	An_kle_05	KC797442.1	Republic of Korea, Paju City	Choochote et al
	An_kle_06	KC855655.1	Russia: Khabarovsk, Khabarovsk region	Khrabrova et al
	An_kle_07	KC855656.1	Russia: Vladivostok, Primorsk region	Khrabrova et al
	An_kle_08	KC855657.1	Russia: Slavyanka, Primorsk region	Khrabrova et al
	An_kle_09	KC855658.1	Russia: Sovetskaya Gavan', Khabarovsk region	Khrabrova et al
	An_kle_10	KC855660.1	Russia: Sovetskaya Gavan', Khabarovsk region	Khrabrova et al
	An_kle_11	KC855661.1	Russia: Slavyanka, Primorsk region	Khrabrova et al
	An_kle_12	KC855662.1	Russia: Ussuriisk, Primorsk region	Khrabrova et al
	An_kle_13	KC855665.1	Russia: Artem, Primorsk region	Khrabrova et al
An. pseudopictus	An_pse_01	AM773815.1	France: Camargue	Poncon et al
	An_pse_02	FJ210896.1	Iran: Ardebil Prov., Parsabad County, Parsabad	Azari-Hamidian et al
	An_pse_03	FJ210897.1	Iran: Ardebil Prov., Parsabad County, Parsabad	Azari-Hamidian et al
	An_pse_04	KM389468.1	Iran	Karimian et al	suspicious phylogentic position
An. xui	An_xui_01	JQ728203.1	China: Longtang, southern Yunnan Prov.	Wang et al
	An_xui_02	JQ728232.1	China: Longtang, southern Yunnan Prov.	Wang et al
An. paraliae	An_par_01	AB733031.1	Thailand: Ratchaburi	Taai et al
	An_par_02	AB733032.1	Thailand: Ratchaburi	Taai et al
	An_par_03	AB733033.1	Thailand: Nakhon Si Thammarat	Taai et al
	An_par_04	AB733034.1	Thailand: Songkhla	Taai et al
	An_par_05	AB733035.1	Thailand: Songkhla	Taai et al
	An_par_06	AB733491.1	Thailand: Chanthaburi	Taai et al
	An_par_07	AB733492.1	Thailand: Ratchaburi	Taai et al
	An_par_08	AB733493.1	Thailand: Ratchaburi	Taai et al
	An_par_09	AB733494.1	Thailand: Ratchaburi	Taai et al
	An_par_10	AB733495.1	Thailand: Ratchaburi	Taai et al
	An_par_11	AB733496.1	Thailand: Ratchaburi	Taai et al
	An_par_12	AB733497.1	Thailand: Ratchaburi	Taai et al
	An_par_13	AB733498.1	Thailand: Ratchaburi	Taai et al
	An_par_14	AB733499.1	Thailand: Ratchaburi	Taai et al
	An_par_15	AB733500.1	Thailand: Ratchaburi	Taai et al
	An_par_16	AB733501.1	Thailand: Ratchaburi	Taai et al
	An_par_17	AB733502.1	Thailand: Nakhon Si Thammarat	Taai et al
	An_par_18	AB733503.1	Thailand: Songkhla	Taai et al
	An_par_19	AB733504.1	Thailand: Songkhla	Taai et al
	An_par_20	AB733505.1	Thailand: Songkhla	Taai et al
	An_par_21	AB733506.1	Thailand: Songkhla	Taai et al
	An_par_22	AB781767.1	Thailand: Ratchaburi	Wijit et al
	An_par_23	AB781768.1	Thailand: Ratchaburi	Wijit et al
	An_par_24	AB781769.1	Thailand: Ratchaburi	Wijit et al
	An_par_25	AB781770.1	Thailand: Ratchaburi	Wijit et al
	An_par_26	AB781771.1	Thailand: Ratchaburi	Wijit et al
An. pursati	An_pur_01	AB781777.1	Thailand: Ratchaburi	Wijit et al
	An_pur_02	AB781778.1	Thailand: Ratchaburi	Wijit et al
	An_pur_03	AB781779.1	Thailand: Ratchaburi	Wijit et al
	An_pur_04	AB781780.1	Thailand: Ratchaburi	Wijit et al
	An_pur_05	AB781781.1	Thailand: Ratchaburi	Wijit et al
	An_pur_06	AB826082.1	Thailand: Ratchaburi	Wijit et al
	An_pur_07	AB826083.1	Thailand: Chiang Mai	Thongsahuan et al
	An_pur_08	AB826084.1	Thailand: Chiang Mai	Thongsahuan et al
	An_pur_09	AB826085.1	Thailand: Chiang Mai	Thongsahuan et al
	An_pur_10	AB826086.1	Thailand: Chiang Mai	Thongsahuan et al
	An_pur_11	AB826087.1	Thailand: Chiang Mai	Thongsahuan et al
	An_pur_12	AB826088.1	Thailand: Chiang Mai	Thongsahuan et al
	An_pur_13	AB826089.1	Thailand: Chiang Mai	Thongsahuan et al
	An_pur_14	AB826090.1	Thailand: Chiang Mai	Thongsahuan et al
	An_pur_15	AB826091.1	Thailand: Chiang Mai	Thongsahuan et al
	An_pur_16	AB826092.1	Thailand: Ratchaburi	Thongsahuan et al
An. nimpe	An_nim_01	AF216285.1	coastal areas of southern Vietnam	Nguyen et al
